# Supplementary material for: Drug-Coated Balloons versus Drug-Eluting Stents for the Treatment of De Novo Coronary Artery Disease: A Meta-Analysis of Randomized Controlled Trials
Source: Rev Cardiovasc Med. 2024 Dec 19;25(12):446. doi: 10.31083/j.rcm2512446 (PMC11683689; doi:10.31083/j.rcm2512446)
Supplement: Supplementary file 1 [file 2153-8174-25-12-446-s1.zip]

Archive with 5 entries (5 files):
- RCM23378-PRISMA checklist.docx
- Supplemental material 1.docx
- Supplemental material 2.docx
- Supplemental material 3.docx
- Supplemental material 4.docx
